# Supplementary material for: Interleukin-12 signaling drives Alzheimer’s disease pathology through disrupting neuronal and oligodendrocyte homeostasis
Source: Nat Aging. 2025 Mar 13;5(4):622–41. doi: 10.1038/s43587-025-00816-2 (PMC12003168; doi:10.1038/s43587-025-00816-2)
Supplement: Supplementary file 2 — Human postmortem tissue information. [file 43587_2025_816_MOESM2_ESM.xlsx]

## Sheet: Human tissue information
Additional information Fig. 3f
ID	Sex	Age (years)	PMI (hours)	NP dx
CO1	f	70-75	5	ALS
AD1	m	75-80	14	AD (A3,B3,C2), CAA
AD2	f	80-85	21	AD (A2,B2,C2), CAA
CO2	f	75-80	21	ALS
CO3	m	75-80	15	ALS
CO4	m	70-75	10	ALS
AD4	m	70-75	4	ALS, CAA, AD (A3, B3, C2)
Additional information Fig. 3g - i
Case ID	Counted as	NP dx1	NP dx2	NP dx3	NP dx4	NP dx5	Thal	Braak	CERAD	APOE	Sex	Age	PMI
AD5	AD	AD high	CAA widespread, moderate	LATE NC stage 1			5	V	frequent	4/4	f	70-75	20
AD6	AD	AD high	CAA focal, moderate	LBD amygdala predominant	cortical microinfarct		5	V	frequent	4/4	m	65-70	26
AD7	AD	AD high	LBD amygdala predominant	CAA focal, mild	LATE NC stage 1		5	VI	frequent	4/4	f	75-80	8
AD8	AD	AD high	CAA focal, moderate				5	V	frequent	3/4	m	70-75	12
AD9	AD	AD high	CAA widespread, moderate to severe				5	V	frequent	3/4	m	80-85	15
AD10	AD	AD high	CAA widespread, mild to moderate	LBD amygdala predominant			5	VI	frequent	3/4	m	65-70	18
AD11	AD	AD high	CVD (multiple cortical microinfarcts)	CAA widespread, moderate	ARTAG	LBD, amygdala predominant	4	V	frequent	3/4	f	90-95	11
AD12	AD	AD high	CAA (moderate to severe)	Acute microinfarcts	LBD (brainstem predominant)		4	VI	frequent	3/4	m	70-75	6
AD13	AD	AD high	CAA widespread, mild to moderate	LATE NC stage 2			4	VI	frequent	3/4	f	80-85	7
AD14	AD	AD high	CAA widespread, moderate				5	VI	frequent	3/4	m	60-65	2
AD15	AD	AD high	CAA widespread, mild				4	V	frequent	3/4	m	75-80	5
AD16	AD	AD high	CAA widespread, severe				5	V	frequent	3/4	f	70-75	12
AD17	AD	AD high	CAA focal, mild				5	V	frequent	3/4	m	75-80	20
AD18	AD	AD high	CAA widespread, moderate				5	VI	frequent	3/4	m	55-60	7
AD19	AD	AD high	CAA, moderate, widespread				5	V	frequent	3/4	f	85-90	14
AD20	AD	AD high	CAA focal, mild				5	V	frequent	3/3	f	85-90	15
AD21	AD	AD high					5	VI	frequent	3/3	f	75-80	3.5
AD22	AD	AD high	CAA focal, mild	LATE NC stage 1	ARTAG		5	V	frequent	3/3	m	80-85	2
AD23	AD	AD high	CAA widespread, mild to moderate				5	VI	frequent	3/3	m	65-70	5
AD24	AD	AD high	CAA widespread, moderate				5	V	frequent	3/3	f	75-80	5
AD25	AD	AD high	CAA focal, moderate				5	V	frequent	3/3	m	95-100	5
AD26	AD	AD high	CAA widespread, moderate				5	VI	frequent	3/3	m	80-85	7
AD27	AD	AD high	CAA, widespread, moderate				5	V	frequent	3/3	f	60-65	12
AD28	AD	AD high					4	V	frequent	3/3	f	90-95	23
AD29	AD	AD high	CAA widespread, mild to moderate				5	VI	frequent	3/3	m	75-80	21
AD30	AD	AD high	CAA widespread, moderate				5	VI	frequent	3/3	m	80-85	18
AD31	AD	AD high	CAA widespread, mild to moderate				5	V	frequent	3/3	f	80-85	9
AD32	AD	AD high	CAA focal, moderate				5	VI	frequent	3/3	f	60-65	10
AD33	AD	AD high					4	V	frequent	3/3	f	85-90	13
CO5	Control	PART, definite, Braak II	CAA focal, mild				0	II	none	3/3	m	75-80	12
CO6	Control	PART, definite, Braak II					0	II	none	3/3	f	70-75	4
CO7	Control	PART, Braak I	CAA widespread, mild				0	I	none	3/3	m	70-75	6
CO8	Control	PART, definite, Braak I					0	I	none	3/3	f	75-80	5
CO9	Control		PART, definite, Braak II	CAA focal, moderate			0	II	none	3/3	m	75-80	6
CO10	Control	AD low	CAA widespread, mild to moderate				1	III	none	3/4	f	75-80	3 days
CO11	Control	GBM, IDH wt, WHO grade 4	AD low	Infarct brainstem			3	0	none	3/4	f	60-65	5 days
CO12	Control	LBD brainstem predominant	PART, Braak II				0	II	none	3/4	m	70-75	25
CO13	Control	No significant pathological findings					0	0	none	3/4	f	55-60	12
AD34	AD	AD high	CAA widespread, severe	LATE NC stage 2, hippocampal sclerosis	LBD (amygdala predominant)		5	V	frequent	4/4	f	80-85	20
AD35	AD	AD high	CAA widespread, mild	LBD limbic-transitional	LATE NC stage 3		5	VI	frequent	4/4	f	75-80	3
AD36	AD	AD high	CAA moderate, widespread	LATE NC stage 1	LBD, diffuse neocortical		5	VI	frequent	4/4	f	75-80	13
AD37	AD	AD high	CVD				5	V	frequent	4/4	f	85-90	23
AD38	AD	AD high	CAA widespread, moderate				5	VI	frequent	4/4	m	70-75	8
AD39	AD	AD high	CAA, widespread, moderate	LBD diffuse neocortical	LATE NC stage 1		5	V	frequent	4/4	f	90-95	18
AD40	AD	AD high	LBD diffuse neocortical	LATE NC stage 2	CAA widespread, moderate		5	VI	frequent	4/4	f	75-80	?
AD41	AD	AD high	CAA widespread, moderate	LATE NC stage 1	LBD, amygdala predominant		4	VI	frequent	4/4	f	85-90	16
AD42	AD	AD high	CAA widespread, moderate				4	VI	frequent	4/4	m	75-80	?
AD43	AD	AD int.					3	II	sparse	3/3	f	75-80	?
AD44	AD	AD low					4	II	sparse		f	90-95	4
AD45	AD	AD int.	CAA widespread, moderate				5	III	sparse	2/4	m	75-80	4
AD46	AD	AD int.					4	III	sparse	3/4	m	85-90	12
AD47	AD	AD low	CAA widespread, moderate				2	III	none		f	80-85	5
AD48	AD	AD int.					4	III	moderate	3/3	m	70-75	17
CO14	PART	PART, definite, Braak II					0	II	none	3/3	m	85-90
CO15	PART	PART, definite, Braak II					0	II	none		f	80-85
CO16	PART	PART, definite, Braak I					0	I	none	2/3	m	70-75	5
CO17	PART	PART, definite, Braak I	ARTAG, subependymal				0	I	none	2/3	m	50-55
CO18	PART	PART, definite, Braak I					0	I	none	2/3	m	50-55
Abreviation	Definiton
m	male
f	female
PMI	postmortem interval
AD	Alzheimer's Disease
ALS	Amyotrophic lateral sclerosis
CAA	Cerebral amyloid angiopathy
FTD	Frontotemporal dementia
TDP	TAR DNA-binding protein 43-related dementia
A3, A2, B3, B2, C2	’’ABC’’ score for AD neuropathology as defined by Montine et al., Acta Neuropathol. 2012
PART	primary age-related tauopathy
LBD	Lewy body disease
ARTAG	Age-related tau astrogliopathy
LATE NC	Limbic-predominant age-related TDP-43 encephalopathy neuropathologic change
NP dx	neuropathological diagnosis
GBM	Glioblastoma
CVD	cerebrovascular disease
Braak	Braak score
CERAD	The Consortium to Establish a Registry for Alzheimer's Disease: consensus recommendations for the postmortem diagnosis of Alzheimer's disease
Thal	Thal phases
APOE	Apolipoprotein E gene allelic variants
