# Supplementary material for: Interleukin-12 signaling drives Alzheimer’s disease pathology through disrupting neuronal and oligodendrocyte homeostasis
Source: Nat Aging. 2025 Mar 13;5(4):622–41. doi: 10.1038/s43587-025-00816-2 (PMC12003168; doi:10.1038/s43587-025-00816-2)
Supplement: Supplementary file 5 — Unprocessed western blots and quantification. [file 43587_2025_816_MOESM5_ESM.xlsx]

## Sheet: Fig. 5g
	10.10.2024 Proben v MJ 14.09.24						2024-10-31
	pStat4 24h
		Area	Mean	intdens
	nt	35.2	72	228207			pStat4	Area	Mean	intdens			10.10.2024 Proben v MJ 14.09.24													2024-10-31
	IL-12 p70	35.2	104	328878		1	nt	78	5	43627			pStat4													pStat4
							IL-12 p70	109	7	61201
	IL-12 p80	35.2	100	315820			IL-12 p80	122	7	68431
						2	nt	104	6	57996
							IL-12 p70	85	5	47730
	Aktin						IL-12 p80	95	6	53355
	nt	35.2	72	228207		3	nt	91	6	50909
	IL-12 p70	35.2	104	328878			IL-12 p70	69	4	38567
							IL-12 p80	105	6	58737
	IL-12 p80	35.2	100	315820		4	nt	60	4	33853
							IL-12 p70	49	3	27418
	pStat4/Aktin		nt as 1
	nt	1	1
	IL-12 p70	1	1
	IL-12 p80	1	1				Aktin	Area	Mean	intdens
						1	nt	66	3	301972
							IL-12 p70	68	3	311929
							IL-12 p80	72	4	332005
						2	nt	59	3	272472
							IL-12 p70	45	2	208881
							IL-12 p80	43	2	196931
						3	nt	54	3	248192
							IL-12 p70	59	3	273784
							IL-12 p80	59	3	269346
						4	nt	45	2	205962
							IL-12 p70	29	2	135563
							pStat4/Aktin
						1	nt	0.144474	1
							IL-12 p70	0.196202	1.35804
							IL-12 p80	0.206114	1.42666
						2	nt	0.212851	1
							IL-12 p70	0.228503	1.07354				Aktin													Aktin
							IL-12 p80	0.270932	1.27287
						3	nt	0.205119	1
							IL-12 p70	0.140867	0.686754
							IL-12 p80	0.218073	1.06315
						4	nt	0.164365	1
							IL-12 p70	0.202253	1.23051
